# Supplementary material for: Gait parameters of Parkinson’s disease compared with healthy controls: a systematic review and meta-analysis
Source: Sci Rep. 2021 Jan 12;11:752. doi: 10.1038/s41598-020-80768-2 (PMC7804291; doi:10.1038/s41598-020-80768-2)
Supplement: Supplementary file 13 — Supplementary Information 2.7. [file 41598_2020_80768_MOESM13_ESM.xlsx]

## Sheet: Sheet1
	Supplementary material 2.7	Individual data	Zanardi et al.	Gait parameters of Parkinson´s Disease compared with Healthy controls: A systematic review and meta-analysis
	Author	Type of study	n. subjects	woman	men	age (years)	sd age (years)	Weight (kg)	Weight sd (kg)	height (m)	Height sd (m)	CMI (length of lower limb) (m)	CMI (length of lower limb) (m) sd	MMSE (MEEM)	MMSE (MEEM) sd	H&Y (I-IV)	H&Y (I-V) mean	H&Y (I-IV) sd	UPDRS mean	UPDRS sd	Disease duration (years)	Disease duration sd (years)	What test?	Distance walking (m)	What instrument?	Speed (m/s)	Speed (m/s) sd	Stride lenght (m)	Stride lenght sd (m)	Stride frequency (hz)	Stride frequency sd (hz)	Step frequency (hz)	Step frequency sd (hz)	Stride duration (s)	Stride duration sd (s)	Step lenght (m)	Step lenght sd (m)	Step time (s)	Step time sd (s)	Step width (m)	Step width sd (m)	Double support (s)	Double support sd (s)	Double support (%)	Double support sd (%)	Contact/support time (s)	Contact/support time sd (s) contact/support time sd Contact/support time (s)	Contact/support time (%)	Contact/support time sd (%)
1	Arias & Cudeiro (2008)	observational	25	10	15	65.92	7.65					0.86	0.04			1 to 4	2.52	0.6	53.4	21.31	8.96	6.22	Free Walking	30	Photocells	1.03	0.39									0.54	0.17
2	Azulay et al (1999)	observational	16	7	9	68.8	4									2 to 3					6.3		Free Walking	12	3D Gait Analysis	0.76	0.2	0.92	0.17					0.23	0.16					0.11	0.06	0.16	0.03	13	2.3	0.78	0.11	63	2.6
3	Azulay et al (2002)	observational	21	12	9	68	11									1 to 3	2.43	0.51			5.4	0.7	Free Walking	12	3D Gait Analysis	0.7	0.27	0.93	0.17											0.11	0.057
4	Bhatt et al (2013)	observational	10			72.3	9.8			1.72	0.89								33.4	10.4			Free Walking	6	3D Gait Analysis	1.04	0.2									0.58	0.08			0.16	0.03
5	Blin et al (1990)	observational	21	12	9	50-85		65		1.69						1 to 4					1 a 17 anos		Free Walking	more than 10 m	Potentiometer	0.44	0.2	0.57	0.26					1.29	0.16							0.23	0.08			0.88	0.16
6	Bond & Morn's (2000)	observational	12	1	11	65.08	10.34	70.93	8.53	1.71	0.08	0.92	0.07								9.42	6.52	Free Walking	15	3D Gait Analysis	1.15	0.19	1.27	0.2															33.76	6.19
7	Brown et al (2009)	observational	10	5	5	66.6	6.5										2.3	0.34	28.2	2.39	6.4	4.5	Free Walking	10	3D Gait Analysis	1.29	0.15	1.35	0.09															26.1	5.35
8	Bugalho et al (2013)	observational	40			74.3	6.87										2.24	0.71	17.4	12.32	5.8	4.86	Free Walking	10	3D Gait Analysis	0.86	0.29	0.54	0.12
9	Caetano et al (2009)	observational	8	3	5	68.7	6.6	68.6	11.1	1.57	0.8						1.68	0.88	26.9	13.9	4.87	5.51	Free Walking	5	3D Gait Analysis	1.06	0.11	1.06	0.1					1	0.06									16.55	2.5			41.53	1.91
10	Carpinella et al (2007)	observational	7	2	5	65.9	4.8									1 to 2			15.6	3			Free Walking	6	3D Gait Analysis																			11.2				62.1
11	Castagna et al (2016)	observational	15	8	7	50.7	11.5	71.3	15.2	1.66	0.1								15.2	10.6	14.7	7.1	Free Walking	6	3D Gait Analysis	1.22	0.2	1.33	0.2					1.07	0.09					0.15	0.03			9.8	1.7	59.5	2.6
12	Chen et al (2011)	observational	12	3	9	60.3	6.71	63.05	24.37	1.52	0.46						2.33	0.33	20.16	3	8	4.82	Free Walking	6	2D Gait Analysis	0.94	0.23	1.05	0.06					1.14	0.12
13	Cole et al (2010)	observational	17	4	13	66.9	8.66	69.4	11.54	1.66	0.33						2.47	0.82	26.6	15.26	3.9	2.47	Free Walking	12	3D Gait Analysis	1.15	0.16	1.21	0.16											0.08	0.04			23.2	2.27			76.68	2.23
14	Cole et al (2017)	observational	31	9	22	66.5	7.79	77.9	13.92	1.71	0.06						1.4	0.56	29.4	10.02	4.2	3.34	Free Walking	9	3D Gait Analysis	1.18	0.17	1.24	0.17											0.09	0.06
15	Danoudis & Iansek (2014)	observational	20	4	16	68.9	8.8	77.9	10.8	1.71	0.08	0.89	0.06	27.5	1.9	1 to 5			15 to 56		5.6	5.5	Free Walking	12	Kinetics	1.31	0.21
16	De Nunzio et al (2010)	observational	15	8	7	68.4	10.9	74.16	15.95	1.64	6.05						2.46	0.61	26.76	10.21	5.36	4.43	Free Walking	10	Kinetics	0.96	0.27	1.03	0.19											0.1	0.12					0.71	0.12
17	Del Din et al (2016)	observational	47	13	34	69.1	8.3	75.47	18.17	1.7	0.08			28.3	2	1 to 3			32	10.1			Free Walking	10	Accelerometer	1.25	0.21									0.667	0.073
18	Demonceau et al (2015a)	observational	32	14	18	64.5	7.1	76	13.4	1.69	0.1					1 to 1.5	1.66	0.64	13	6.2	1.5-5		Free Walking	36	Accelerometer	1.3	0.2	1.36	0.19
19	Demonceau et al (2015b)	observational	32	11	21	65.3	8.5	70.7	15.7	1.68	0.11					2 to 3			20.27	8.4	8 to 14		Free Walking	36	Accelerometer	1.2	0.25	1.29	0.2
20	Dillmann et al (2014a)	observational	17	6	11	61.8	9.8									1 to 2			>20				Treadmill		3D Gait Analysis	0.57	0.16
21	Dillmann et al (2014b)	observational	19	6	13	64.3	8.8									2.5 to 4			>20				Treadmill		3D Gait Analysis	0.43	0.11
22	Ebersbach et al (1999)	observational	30	11	19	65	9.3			1.68	0.07												Free Walking	10	Kinetics	0.82	0.16
23	Egerton et al (2012)	observational	20	4	16	68.3	7.9	78.3	10.2	1.71	0.08										6.6	5.8	Free Walking	10	Kinetics	1.28	0.22	1.4	0.2											0.09	0.03			27.9	3
24	Eltoukhy et al (2017)	observational	8			71	5.6	70.8	16.7	1.6	0.1			≥ 24		1 to 3							Free Walking	5	3D Gait Analysis	0.96	0.19	1.14	0.2																	0.72	0.08
25	Esser et al (2013)	observational	14			63.4	7.7														6.1	4.8	Free Walking	10	Accelerometer	1.08	0.22	1.16	0.29
26	Esser et al (2011)	observational	29	4	25	63.4	7.7														6.1	4.8	Free Walking	10	Accelerometer	1.08	0.22	1.21	0.23									0.551	0.047
27	Frenkel-Toledo et al (2005) (1)	observational	36			61.2	9	73.75	11.84														Free Walking	35	Kinetics	1.12	0.15	1.25	0.16					1.12	0.07
28	Frenkel-Toledo et al (2005) (2)	observational	36			61.2	9	73.75	11.84														Treadmill		Kinetics	1.05	0.14	1.2	0.15					1.14	0.11
29	Galletly & Brauer (2005)	observational	16	9	9	65	9.5			1.7	0.08										9.1	4.5	Free Walking	12	Accelerometer	1.24	0.2	1.35	0.23
30	Hackney & Earhart (2009)	observational	78	18	60	65.1	9.5									0.5 to 3			27.5	9.2	8.2	5	Free Walking	5	Kinetics	1.2	1.77	1.3	0.09															31.3	7.07			65.5	2.65
31	Hackney & Earhart (2010)	observational	78	22	56	65.1	9.5									0.5 TO 3			27.5	9.2	8.2	5	Free Walking	5	Kinetics	0.8	0.4	0.93	0.36																			68.7	5.1
32	Hausdorff et al (2007)	observational	29	13	16	67.2	9.1	70.3	8.4	1.66	0.07			28.3	1.5		2.4	0.4	15.8	4.5			Free Walking	100	Kinetics	1	0.21	1.06	0.21					1.08	0.13
33	Jaywant et al (2016)	observational	26	13	13	65.1	7.9							28.5	0.9	1 to 3			18.6	8			Free Walking	11	Accelerometers	1.16	0.7	1.33	0.06
34	Kimmeskamp & Hennig (2001)	observational	24	7	17	63.75	10.05	78.67	13.61														Free Walking	11	Kinetics	0.97	0.33																			0.72	0.1
35	Kincses et al (2017)	observational	40	16	24	68	8.1												31.3	13.7	6.7	4.5	Free Walking	4	2D Gait Analysis	0.54	0.39	0.33	0.12
36	Latt et al (2009)	observational	33	18	15	63	4	73	5	1.7	0.03					1 to 1	1		12	3	7	2	Free Walking	20	Accelerometer	1.08	0.08									0.6	0,08
37	Lewis et al (2000)	observational	14	5	9	71.1429	7.57381	68.4286	7.95868	1.69143	0.0944504						2.60714	0.764062			9.07143	5.67673	Free Walking	10	3D Gait Analysis	1.06	0.21	1.1	0.25
38	Lin et al (2016)	observational	12	2	10	64.3	8.6	65.3	9.6	1.65	0..05						2.45	0.62	26.2	14.1			Free Walking	4	Kinetics	1.03	0.23	1.09	0.17					1.07	0.1													61.95	1.23
39	Lohnes & Earhart (2011)	observational	11	7	4	70.27	6.8					0.87	0.2			2 to 3			21.6	6.71	9.09	5.39	Free Walking	5	Kinetics	1.17	0.1	1.29	0.56
40	Lowry et al (2009)	observational	11	3	8	67.97	7.65							28.4	1.9		1.90909	0.831209			5.14	4.05	Free Walking	18	Accelerometer	1.1	0.3	1.4	0.2					1.1	0.1
41	Maggioni et al (2012)	observational	14	5	9	67.9	8.1	74.2	13.3	1.66	0.08						2	0.6	20.4	15.4	6.2	4.1	Free Walking	10	Kinetics	0.83	0.01	0.98	0.20
42	Mak (2013)	observational	13	7	6	63.9	7.2	57.7	7.6	1.58	0.08						2.4	0.4	22.8	6.1	8	5.3	Treadmill		Kinetics	0.42	0.08									0.27	0.07
43	Mak et al (2013)	observational	15	7	8	63	4.9	58.5	11.3	1.58	0.07			27.5	1.7		2.1	0.4	14.7	3.8	7.7	4.3	Free Walking	3.66	Kinetics	1.15	0.18	1.21	0.19
44	McIntosh et al (1997)	observational	21	6	15	71	4									2 to 4							Free Walking	15	Kinetics	0.70		0.86
45	McNeely et al (2012)	observational	22	9	13	71.3	7.6							28	1.8		2.2	0.3	25.3	6.9	7	4.2	Free Walking	4.8	Kinetics	1.13	0.16	1.27	0.12
46	Morris et al (1994) (1)	observational	22	9	13	75.71	6.73	60.9	12.61	1.57	0.08						3.11	0.65					Free Walking	10	Kinetics	0.72	0.2	0.87
47	Morris et al (1994) (2)	observational	15	9	6	72.2	6.2	61.8	12.9	1.62	0.09						2.7	0.74					Free Walking	12	Kinetics	0.83	0.15	0.9	0.1
48	Morris et al (2005)	observational	12	1	11	66.25	9.44	74.18	12.07	1.71	0.09								17.8333	9.41791			Free Walking	10	3D Gait Analysis	1.25	0.09	1.26	0.10															19.3	3.3
49	O'Shea et al (2002)		15			68.33	6.6																Free Walking		14	2D Gait Analysis
50	Peppe et al (2007)	clinical trial	16	10	6	66.5	9.83	65.4	10.2	1.62	0.09						2.3	0.5	31.3	10	6.7	4.2	Free Walking	8	3D Gait Analysis	0.76	0.23	0.87	0.24											0.14	0.03			17.99	3.73			68.12	3.34
51	Pieruccini-Faria et al (2013)	observational	12	4	8	67	6.24	65.26	8.93	1.64	0.09						2.08	0.6	26.67	18.01	7.13	5.51	Free Walking	8	3D Gait Analysis	1.01	0.09									0.54	0.07	0.53	0.05
52	Rabin et al (2015)	observational	16	3	13	71	9.62							29.25	1.77		2	0.51	30.5	8.98	8.37	5.48	Free Walking	6	3D Gait Analysis	0.92	0.14	0.52	0.11					0.62	0.08							0.1	0.09
53	Rafferty et al (2017)	clinical trial	24	10	14	59	4.6							29.3	1.1								Free Walking	10	Kinetics	1.22	0.23	1.32	0.19															28.3	5.5
54	Rochester et al (2012)	observational	22	6	16	70.18	9.67									1 to 3			29.14	9.54	1.8	0.08	Free Walking	7	3D Gait Analysis	1.12	0.24	1.23	0.23					1.12	0.11					0.09	0.03
55	Roiz Rde et al (2010)	observational	12	7	5	63.66	8.3	62.83	10.8	1.63	0.07						2.79	0.45			6.62	4.31	Free Walking	10	3D Gait Analysis	0.77	0.14	1.03	0.13					1.34	0.10
56	Salazar et al (2017)	observational	19	8	11	66.3	5.6										2		20.6	10.1	4.9	4.2	Free Walking	10.4	3D Gait Analysis	1.17	0.04	1.56	0.028
57	Santos et al (2016a)	observational	10			67	5.2	72.6	7.6	1.65	0.09			28.7	1.6		2	0.2	31.8	6.9	4.6	1.56	Free Walking	8	3D Gait Analysis	1.22	0.17	1.25	0.11					0.99	0.11					0.12	0.02			29.85	2.23
58	Santos et al (2016)	observational	10			71.7	5	73.1	10.1	1.66	0.06			29.1	1.5		1.8	0.2	29.1	6.7	3.5	0.81	Free Walking	8	3D Gait Analysis	0.99	0.18	1.07	0.15					1.09	0.09					0.15	0.05			35.81	8.2
59	Sofuwa et al (2005a)	observational	15	4	11	63.14	8.4	68	13.5	1.62	0.06			≤ 23			2.6	0.6	16.1	6.4	11.25	3.8	Free Walking	8	3D Gait Analysis	0.94	0.21	1.03	0.16																			62.57	5.64
60	Stolze et al (2001)	observational	10	4	6	66.4	6.7	72.4	14.4	1.73	0.06						2.7	0.4	29.6	16	7.7	4.8	Free Walking	13	3D Gait Analysis	0.756	0.28	0.88	0.28					1.2	0.17					0.07	0.03	0.24	0.07			0.84	0.14
61	Tramonti et al (2017)	observational	10	4	6	73.2	8.1	61.4	11.8	1.66	0.08						2.78	0.97	26.1	12.37			Free Walking	10	3D Gait Analysis	0.7	0.24													0.13	0.02
62	Trojaniello et al (2014)	observational	10	5	5	73.8	5.7	67.7	9.3	1.66	0.1												Free Walking	12	Kinetics	0.85	0.14	0.97	0.15					1.14	0.09			0.57	0.05							0.76	0.07
63	Turcato et al (2018)	observational	18	8	10	71.4	8	72.6	15.1	1.67	0.06						2.1	1.75	18.1		8.6	3.1	Free Walking	20	Kinetics	1.22	0.23	0.75	0.11					1.05	0.29											0.53	0.08
64	Van Wegen et al (2006)	observational	13			62.3	9.8	82.4	15.3	1.79	0.08			27.8	1.5		2.3	0.5	53	11	5.5	3.5	Free Walking	10	3D Gait Analysis	1.05	0.14
65	Vaugoyeau et al (2003)	observational	10			62.2	5.5										3.33	0.5	27.8	5.39	13.22	6.94	Free Walking	10	Kinetics	0.47	0.01									0.37	0.06
66	Vieregge et al (1997)	observational	17	6	11	68.8	7.4	72.6	11.2	1.69	0.11	0.93	0.06			2 to 3			37.5	16.8			Free Walking	13	Kinetics	0.98	0.19	1.11	0..20							0.6	0.09			0.07	0.02
67	Vitório et al (2010)	observational	12	4	8	67	6.2	65.3	8.9	1.64	0.09	0.83	0.52	25.54	2.5		2.09	0.62	30.91	19.33	7.1	5.5	Free Walking	8	3D Gait Analysis			1.13	0.14					1.04	0.12											0.59	0.12
68	Vitório et al (2012)	observational	12	4	8	69.8	5.72	69.8	10.75	1.63	0.07			27.9	2.91		1.4	0.47	19.8	12.15			Free Walking	8	3D Gait Analysis	1.08	0.16	1.18	0.13					1.1	0.12		1.08			0.18	0.04			23.69	4.52	0.69	0.08
69	Vitório et al (2014)	observational	19	8	11	64.79	9.27	78.89	13.56	1.7	0.07			29.37	0.9				24.33	8.5			Free Walking	8	3D Gait Analysis	1.01	0.16													0.27	0.04
70	Wahid et al (2016)	observational	28	17	11	68.5	6.6	81.4	13.6	1.7	0.1						2.5						Free Walking	10	3D Gait Analysis	1	0.2
71	Willems et al (2006)	observational	10			60.6	6.2							28.5	2.2		2.7	0.6	24.7	12.6	6.2	3	Free Walking	8	3D Gait Analysis	0.91	0.22	1.01	0.19															26.46	3.7
72	Xu et al (2018)	observational	9	4	5	67.7	7.1	81	20.6	1.66	0.16						2.39	0.33	36.1	11.8			Free Walking	7.3	3D Gait Analysis	0.91	0.21									0.75	0.16			0.02	0.01					0.7	0.09
73	Yang et al (2008)	observational	18	7	11	68.6	11.1							≥24		1 to 2							Free Walking	10	Kinetics	0.9	0.27	1.04	0.24					1.2	0.26					0.09	0.02							61.98	3.83
74	Zhang et al (2016)	observational	15	8	7	63.7	5.6	57.3	5	1.66	0.07			27.7	1.9		2.8	0.4	10.9	6.4	8	3	Free Walking	5	3D Gait Analysis																			33.34	2.21
75	Zhou et al (2018)	clinical trial	12	3	9	61.58	11.7									1 to 3			11	5.4	6.7	3.9	Free Walking	5	3D Gait Analysis	1.27	0.19	1.34	0.16																	0.69	1.1
76	Zijlstra et al (1998)	observational	10		10		44 to 74					0.91				1.5 to 3							Free Walking	10	3D Gait Analysis	0.83	0.27	1.02	0.28
			1510			66.4342	7.6702	70.8283	12.0079	1.6649	0.143841	0.89	0.158333	28.0507	1.73812		2.28272	0.577008	25.0084	9.59209	7.14779	4.36886	#DIV/0!	12.0594	14	1.00532	0.232813	1.09792	0.179958					1.0395	0.127	0.546333	0.222875	0.5605	0.0485	0.116842	0.0387895	0.1825	0.0675	24.084	4.00267	6.08091	0.333636	63.2844	2.79286
	Author	Type of study	n. subjects	woman	men	age (years)	sd age (years)	Weight (kg)	Weight sd (kg)	height (m)	Height sd (m)	CMI (length of lower limb) (m)	CMI (length of lower limb) (m) sd	MMSE (MEEM)	MMSE (MEEM) sd	H&Y (I-IV)	H&Y (I-V) mean	H&Y (I-IV) sd	UPDRS mean	UPDRS sd	Disease duration (years)	Disease duration sd (years)	What test?	Distance walking (m)	What instrument?	Speed (m/s)	Speed (m/s) sd	Stride lenght (m)	Stride lenght sd (m)	Stride frequency (hz)	Stride frequency sd (hz)	Step frequency (hz)	Step frequency sd (hz)	Stride duration (s)	Stride duration sd (s)	Step lenght (m)	Step lenght sd (m)	Step time (s)	Step time sd (s)	Step width (m)	Step width sd (m)	Double support (s)	Double support sd (s)	Double support (%)	Double support sd (%)	Contact/support time (s)	Contact/support time sd (s) contact/support time sd Contact/support time (s)	Contact/support time (%)	Contact/support time sd (%)
1	Arias & Cudeiro (2008)	observational	10			65.7	7.65					0.86	0.05										Frre Walking	30	Photocells	1.25	0.2									0.65	0.06
2	Azulay et al (1999)	observational	16	9	7	67.5	5																Frre Walking	12	3D Gait Analysis	1.13	0.2	1.17	0.19					1046	93					0.99	0.35	0.098	0.02	9	1.4	0.62	0.05	59	1.2
3	Azulay et al (2002)	observational	22	12	10	67.5	13.9																Frre Walking	12	3D Gait Analysis	1.14	0.18	1.18	0.16											0.1	0.33
4	Bhatt et al (2013)	observational	10			69.6	7.5			1.69	0.11												Free Walking	6	3D Gait Analysis	1.44	0.49									0.69	0.11			0.16	0.04
5	Blin et al (1990)	observational	58	35	23	60-92		40 to 120		1.63													Free Walking	mais de 10	Potentiometer	0.83	0.23	0.97	0.22					1.19	0.15							0.13	0.05			0.74	0.12
6	Bond & Morn's (2000)	observational	12	1	11	65.25	10.4	86.08	8.35	1.76	0.08	0.97	0.06										Free Walking	15	3D Gait Analysis	1.38	0.13	1.51	0.14															36.26	5.66
7	Brown et al (2009)	observational	10	8	2	65.4	6.3																Free Walking	10	3D Gait Analysis	1.41	0.11	1.41	0.05															23.7	1.26
8	Bugalho et al (2013)	observational	30			73.4	7.13																Free Walking	10	3D Gait Analysis	1.09	0.31	0.67	0.15
9	Caetano et al (2009)	observational	8	5	3	69.7	4.9	70.6	8.7	1.59	0.79															1.24	0.09	1.23	0.07					0.99	0.7													45.2	5.33
10	Carpinella et al (2007)	observational	7			68.4	2.4																Free Walking	6	3D Gait Analysis																			11.9				62.1
11	Castagna et al (2016)	observational	15	8	7	49.2	10.5	62.7	13.4	1.65	0.06												Free Walking	8	3D Gait Analysis	1.39	0.12	1.47	0.12					1.05	0.1					0.13	0.02			12.5	2.2			59.3	3.6
12	Chen et al (2011)	observational	12	9	3	56.4	7.04	58.08	5.05	1.6	0.08												Free Walking	6	3D Gait Analysis	0.87	0.08	1.05	0.07			1.66	0.11	1.21	0.08
13	Cole et al (2010)	observational	17	7	10	65.1	8.66	79.1	1.08	1.69	0.08			27.8	2.47								Free Walking	12	3D Gait Analysis	1.28	0.21	1.3	0.16											0.09	0.04			21.12	5.77			79.11	4.08
14	Cole et al (2017)	observational	53	22	31	69.6	8.01	77.8	15.29	1.68	0.07												Free Walking	9	3D Gait Analysis	1.27	0.02	1.33	0.15											0.08	0.07
15	Danoudis & Iansek (2014)	observational	21	13	8	71.7	4	77.8	17.1	1.66	0.06	0.85	0.04	29	1.4								Free Walking	12	Kinetics	1.52	0.17
16	De Nunzio et al (2010)	observational	14	8	7	60.2	11.6	71.86	14.14	1.67	0.08												Free Walking	10	Kinetics	1.28	0.19	1.31	0.15											0.09	0.11					0.63	0.07
17	Del Din et al (2016)	observational	50	27	23	69.8	7.2	80.52	15.91	1.70	0.10			28.4	1.7								Free Walking	10	Accelerometer	1.39	0.21									0.726	0.095
18	Demonceau et al (2015a)	observational	32	13	19	64.8	9.9	73.8	12.4	1.71	0.1												Free Walking	36	Accelerometer	1.34	0.17	1.43	0.16
19	Demonceau et al (2015b)	observational	32	13	19	64.8	9.9	73.8	12.4	1.71	0.1												Free Walking	36	Accelerometer	1.34	0.17	1.43	0.16
20	Dillmann et al (2014a)	observational	35	15	20	60.8	4.7																Treadmill		3D Gait Analysis	0.68	0.18
21	Dillmann et al (2014b)	observational	35	15	20	60.8	4.7																Treadmill		3D Gait Analysis	0.68	0.18
22	Ebersbach et al (1999)	observational	30	11	19	60.9	8			1.71	0.09												Free Walking	10	Kinetics	1.03	0.1
23	Egerton et al (2012)	observational	20	13	7	71.8	4.1	68.4	11.5	1.66	0.06												Free Walking	10	Kinetics	1.54	0.16	1.6	0.1											0.08	0.03			25.6	2.7
24	Eltoukhy et al (2017)	observational	11			71.1	7.5	73.3	17.2	1.7	0.09												Free Walking	5	3D Gait Analysis	0.83	0.15	1.01	0.17																	0.74	0.08
25	Esser et al (2013)	observational	10			66.4	4.4																Free Walking	10	Accelerometer	1.36	0.33	1.35	0.17
26	Esser et al (2011)	observational	10	4	6	66.4	4.4																Free Walking	10	Accelerometer	1.36	0.33	1.37	0.08									0.487	0.022
27	Frenkel-Toledo et al (2005) (1)	observational	30			57.7	7	74.31	12.52	1.68	0.09												Free Walking	35	Kinetics	1.24	0.18	1.33	0.11					1.08	0.09
28	Frenkel-Toledo et al (2005) (2)	observational	30			57.7	7	74.31	12.52	1.68	0.09												Treadmill		Kinetics	1.21	0.19	1.33	0.14					1.11	0.11
29	Galletly & Brauer (2005)	observational	16	7	9	65	9.6			1.73	11			30	1								Free Walking	12	Accelerometer	1.38	0.15	1.46	0.12
30	Hackney & Earhart (2009)	observational	74	17	57	65	10																Free Walking	5	Kinetics	1.2	1.72	1.4	0.09															28.7	6.88			64.3	2.58
31	Hackney & Earhart (2010)	observational	74	17	57	65	10																Free Walking	5	Kinetics	0.9	0.3	1.12	0.27																			65.5	3.5
32	Hausdorff et al (2007)	observacional	26	14	12	64.6	6.8	71.5	11.1	1.68	0.08			29.6	0.8								Free Walking	100	Kinetics	1.24	0.14	1.35	0.19					1.08	0.09
33	Jaywant et al (2016)	observational	24	14	10	62.5	8.6							28.9	0.8								Free Walking	11	Accelerometer	1.35	0.09	1.52	0.06
34	Kimmeskamp & Hennig (2001)	observational	24	14	10	66.06	9.16	75.5	14.51														Free Walking	11	Kinetics	1.1	0.27																			0.689	0.11
35	Kincses et al (2017)	observational	49	25	24	65.6	5.6																Free Walking	4	2D Gait Analysis	0.65	1.44	0.43	0.11
36	Latt et al (2009)	observational	33	15	18	67	4	70	4	1.68	0.03												Free Walking	20	Accelerometer	1.23	0.08									0.72	0.08
37	Lewis et al (2000)	observational	14	5	9	70.5	6.5	74.3154	7.61937	1.71	0.07												Free Walking	10	3D Gait Analysis	1.39	0.22	1.42	0.18
38	Lin et al (2016)	observational	12	4	8	51.3	7.4	62.2	8.1	1.63	0.06												Free Walking	4	Kinetics	1.64	0.31	1.14	0.09					1.17	0.15													62.33	1.68
39	Lohnes & Earhart (2011)	observational	11	7	4	70.82	10.44					0.83	0.3										Free Walking	5	Kinetics	1.16	0.27	1.2	0.3
40	Lowry et al (2009)	observational	11	3	8	68.92	8.84							29.5	0.9								Free Walking	18	Accelerometers	1.3	0.3	1.4	0.2					1.1	0.1
41	Maggioni et al (2012)	observational	14	8	6	66.6	5.3	70.5	9.9	1.65	0.06												Free Walking	10	Kinetics	1.02	0.21	1.15	0.11
42	Mak (2013)	observational	15	8	7	61.8	6	63	7.3	1.58	0.07			≤23									Treadmill		Kinetics	0.45	0.06									0.34	0.05
43	Mak et al (2013)	observational	13	9	4	60	7.1	56.8	8	1.56	0.07			28.4	1.2								Free Walking	3.66	Kinetics	1.33	0.12	1.33	0.13
44	McIntosh et al (1997)	observational	10	6	4	72	5																Free Walking	15	Kinetics	1.24		1.34
45	McNeely et al (2012)	observational	20	10	10	72.1	6.1							28.7	1.2								Free Walking	4.8	Kinetics	1.22	0.19	1.31	0.15
46	Morris et al (1994) (1)	observational	22																				Free Walking	10	Kinetics	1.01	0.21	1.2
47	Morris et al (1994) (2)	observational	15	9	6	72.5	6.46	65	12	1.64	0.09												Free Walking	12	Kinetics	1.19	0.18	1.3	0.2
48	Morris et al (2005)	observational	12	1	11	66		78		1.71													Free Walking	10	3D Gait Analysis	1.51	0.15	1.46	0.08															18.5	2.3
49	O'Shea et al (2002)	observational	15	3	12	67.73	6.97																Free Walking	14	2D Gait Analysis	1.45	0.1	1.51	0.07															31.21	2.08
50	Peppe et al (2007)	observational	13	4	9	63.2	11.2	66.6	8	1.68	0.05												Free Walking	8	3D Gait Analysis	1.16	0.12	1.27	0.12											0.16	0.03			14.18	1.87			63.67	1.15
51	Pieruccini-Faria et al (2013)	observational	12																				Free Walking	8	3D Gait Analysis	1.30	0.07									0.65	0.09	0.5	0.04
52	Rabin et al (2015)	observational	16	3	13	50 to 78																	Free Walking	6	3D Gait Analysis	1.16	0.42	0.65	0.11					0.47	0.09							0.09	0.03
53	Rafferty et al (2017)	clinical trial	23	11	12	61.2	7.7							29.2	0.8								Free Walking	10	Kinetics	1.36	0.26	1.42	0.18															25.5	3.5
54	Rochester et al (2012)	observational	22	13	9	67.43	8.43																Free Walking	7	3D Gait Analysis	1.31	0.15	1.39	0.14					1.07	0.09					0.08	0.02
55	Roiz Rde et al (2010)	observational	15	7	8	59.13	4.18	66	8.88	1.61	0.07												Free Walking	10	3D Gait Analysis	0.59	0.2	0.79	0.22					1.41	0.3
56	Salazar et al (2017)	observational	13	8	5	63.2	4.5																Free Walking	10.4	3D Gait Analysis	1.3	0.07	1.72	0.11
57	Santos et al (2016)	observational	10			67.5	6.5	68.6	9.4	1.65	0.07												Free Walking	8	3D Gait Analysis	1.2	0.14	1.32	0.106					1.11	0.08					0.1	0.03			32.45	3.88
58	Santos et al (2016)	observational	10			71.4	6.4	78.7	12.8	1.71	0.07												Free Walking	8	3D Gait Analysis	1.13	0.21	1.23	0.15					1.1	0.12					0.11	0.01			29.85	2.26
59	Sofuwa et al (2005)	observational	9	6	3	64.41	4.56	73.89	10.46	1.63	0.08			≤ 23									Free Walking	8	3D Gait Analysis	1.19	0.11	1.24	0.1																			61.94	3.89
60	Stolze et al (2001)	observartional	12	7	5	74.6	5.9	66.7	9.7	1.66	0.08												Free Walking	13	3D Gait Analysis	1.19	0.21	1.28	0.19					1.13	0.12					0.05	0.02	0.17	0.06			0.74	0.1
61	Tramonti et al (2017)	observational	10	7	3	68.8	10	66.4	8.8	1.65	0.08												Free Walking	10	3D Gait Analysis	0.95	0.12													0.09	0.03
62	Trojaniello et al (2014)	observational	10	6	4	69.7	5.8	63.6	5.7	1.61	0.08												Free Walking	12	Kinetics	1.17	0.16	1.23	0.15					1.05	0.1			0.53	0.05							0.68	0.07
63	Turcato et al (2018)	observational	18	10	8	72.7	7.6	68.1	7.5	1.63	0.06												Free Walking	20	Kinetics	1.23	0.24	0.78	0.11					1.04	0.08											0.52	0.05
64	Van Wegen et al (2006)	observational	7			59.2	10.2	80.2	9.4	1.77	0.07			29.3	1.3								Free Walking	10	3D Gait Analysis	1.33	0.08
65	Vaugoyeau et al (2003)	observational	5			61.8	5.4																Free Walking	10	Kinetics	0.51	0.1									0.44	0.07
66	Vieregge et al (1997)	observational	33	16	17	69.9	7	73.9	11.7	1.67	0.09	0.93	0.05	>23									Free Walking	13	Kinetics	1.27	0.18	1.35	0.18							0.73	0.1			0.06	0.03
67	Vitório et al (2010)	observational	12	4	8	67	6.44	66.11	10.67	1.62	0.09	0.83	0.04										Free Walking	8	3D Gait Analysis			1.38	0.17					0.98	0.09											0.58	0.06
68	Vitório et al (2012)	observational	12	4	8	69.6	6.04	68.8	8.27	1.62	0.06												Free Walking	8	3D Gait Analysis	1.29	0.25	1.35	0.17					1.06	0.12					0.17	0.03	21.17	4.42			0.65	0.08
69	Vitório et al (2014)	observational	15			66.8	7.71	74.46	14.03	1.69	0.09			29.8	0.41								Free Walking	8	3D Gait Analysis	1.23	0.1													0.24	0.03
70	Wahid et al (2016)	observational	29	14	15	69.1	6.4	75.9	14.1	1.7	0.1												Free Walking	10	3D Gait Analysis	1.2	0.2
71	Willems et al (2006)	observational	10			63.6	5.1							28.9	0.7								Free Walking	8	3D Gait Analysis	1.2	0.09	1.23	0.09															23.5	2.28
72	Xu et al (2018)	observational	9	3	6	67.7	8	74.5	5.6	1.69	0.05												Free Walking	7.3	3D Gait Analysis	1.23	0.16									0.92	0.09			0.01	0.01					0.8	0.03
73	Yang et al (2008)	observational	17			68.9	7																Free Walking	10	Kinetics	1.12	0.21	1.25	0.18					1.12	0.12					0.08	0.03							63.52	1.45
74	Zhang et al (2016)	observational	11	6	5	65.2	4			1.67	0.08												Free Walking		3D Gait Analysis																			24.63	1.53
75	Zhou et al (2018)	clinical trial	12	8	4	68	6.4																Free Walking	5	3D Gait Analysis	1.27	0.22	1.34	0.22																	0.64	0.09
76	Zijlstra et al (1998)	observational	8		8		55 to 60					0.94											Free Walking	10	3D Gait Analysis	1.28	0.11	1.43	0.12
			1517			65.8979	7.08743	70.8568	10.055	1.66591	0.353095	0.887143	0.09	29.0385	1.12923									12.3212		1.18542	0.221127	1.26561	0.143382			1.66	0.11	50.8343	4.56571	0.651778	0.0827778	0.505667	0.0373333	0.151053
			3027
[truncated: 72 more columns]
